# Supplementary material for: Shared historical refugia and genetic diversity hotspots of co-distributed species on the Qinghai Tibet plateau
Source: iScience. 2025 Dec 2;29(1):114318. doi: 10.1016/j.isci.2025.114318 (PMC12834105; doi:10.1016/j.isci.2025.114318)
Supplement: Table S1. Sample information and 19 climate variables of the three species [file mmc2.xlsx]

## Sheet: Table S1
Table S1. Sample information and 19 climate variables of the three species.
Rank	Species	Sampling.site	Voucher.ID	Sample.ID	Lon	Lat	Ele	Source	BIO1	BIO10	BIO11	BIO12	BIO13	BIO14	BIO15	BIO16	BIO17	BIO18	BIO19	BIO2	BIO3	BIO4	BIO5	BIO6	BIO7	BIO8	BIO9
1	Plateau pika	Yadong, Tibet	YD18080	OCH01	89.14	27.69	4288	Chen et al., 2023	0.511	7.46533	-7.04067	388	106	3	110.051	256	11	256	13	13.5907	46.3655	594.106	12.344	-16.968	29.312	7.46533	-6.01467
2	Plateau pika	Yadong, Tibet	YD18081	OCH02	89.14	27.69	4288	Chen et al., 2023	0.511	7.46533	-7.04067	388	106	3	110.051	256	11	256	13	13.5907	46.3655	594.106	12.344	-16.968	29.312	7.46533	-6.01467
3	Plateau pika	Yadong, Tibet	YD18082	OCH03	89.14	27.69	4288	Chen et al., 2023	0.511	7.46533	-7.04067	388	106	3	110.051	256	11	256	13	13.5907	46.3655	594.106	12.344	-16.968	29.312	7.46533	-6.01467
4	Plateau pika	Pulan, Tibet	PL18139	OCH05	81.4	30.84	4675	Chen et al., 2023	0.00900007	9.21533	-9.54867	426	110	6	97.9463	258	25	225	89	15.2287	43.2583	766.493	16.34	-18.864	35.204	8.61	4.25867
5	Plateau pika	Pulan, Tibet	PL18140	OCH06	81.4	30.84	4675	Chen et al., 2023	0.00900007	9.21533	-9.54867	426	110	6	97.9463	258	25	225	89	15.2287	43.2583	766.493	16.34	-18.864	35.204	8.61	4.25867
6	Plateau pika	Pulan, Tibet	PL18141	OCH07	81.4	30.84	4675	Chen et al., 2023	0.00900007	9.21533	-9.54867	426	110	6	97.9463	258	25	225	89	15.2287	43.2583	766.493	16.34	-18.864	35.204	8.61	4.25867
7	Plateau pika	Gaize. Tibet	GZ18215	OCH08	84.27	32.26	4537	Chen et al., 2023	0.294833	11.1167	-10.2667	83	19	2	68.0143	43	8	41	11	16.263	41.0061	876.629	19.436	-20.224	39.66	10.554	-9.43267
8	Plateau pika	Gaize. Tibet	GZ18216	OCH09	84.27	32.26	4537	Chen et al., 2023	0.294833	11.1167	-10.2667	83	19	2	68.0143	43	8	41	11	16.263	41.0061	876.629	19.436	-20.224	39.66	10.554	-9.43267
9	Plateau pika	Gaize. Tibet	GZ18217	OCH10	84.27	32.26	4537	Chen et al., 2023	0.294833	11.1167	-10.2667	83	19	2	68.0143	43	8	41	11	16.263	41.0061	876.629	19.436	-20.224	39.66	10.554	-9.43267
10	Plateau pika	Gaize. Tibet	NM18226	OCH11	84.27	32.26	4537	Chen et al., 2023	0.294833	11.1167	-10.2667	83	19	2	68.0143	43	8	41	11	16.263	41.0061	876.629	19.436	-20.224	39.66	10.554	-9.43267
11	Plateau pika	Gaize. Tibet	GZ18231	OCH12	84.27	32.26	4537	Chen et al., 2023	0.294833	11.1167	-10.2667	83	19	2	68.0143	43	8	41	11	16.263	41.0061	876.629	19.436	-20.224	39.66	10.554	-9.43267
12	Plateau pika	Bange, Tibet	BG18232	OCH13	89.4	31.64	4638	Chen et al., 2023	0.706167	10.8607	-9.87267	411	105	2	111.846	272	7	271	7	14.0783	38.5412	847.061	17.736	-18.792	36.528	9.948	-9.87267
13	Plateau pika	Bange, Tibet	BG18233	OCH14	89.4	31.64	4638	Chen et al., 2023	0.706167	10.8607	-9.87267	411	105	2	111.846	272	7	271	7	14.0783	38.5412	847.061	17.736	-18.792	36.528	9.948	-9.87267
14	Plateau pika	Bange, Tibet	BG18234	OCH15	89.4	31.64	4638	Chen et al., 2023	0.706167	10.8607	-9.87267	411	105	2	111.846	272	7	271	7	14.0783	38.5412	847.061	17.736	-18.792	36.528	9.948	-9.87267
15	Plateau pika	Bange, Tibet	AD18260	OCH16	89.4	31.64	4638	Chen et al., 2023	0.706167	10.8607	-9.87267	411	105	2	111.846	272	7	271	7	14.0783	38.5412	847.061	17.736	-18.792	36.528	9.948	-9.87267
16	Plateau pika	Bange, Tibet	AD18261	OCH17	89.4	31.64	4638	Chen et al., 2023	0.706167	10.8607	-9.87267	411	105	2	111.846	272	7	271	7	14.0783	38.5412	847.061	17.736	-18.792	36.528	9.948	-9.87267
17	Plateau pika	Bange, Tibet	AD18262	OCH18	89.4	31.64	4638	Chen et al., 2023	0.706167	10.8607	-9.87267	411	105	2	111.846	272	7	271	7	14.0783	38.5412	847.061	17.736	-18.792	36.528	9.948	-9.87267
18	Plateau pika	Bange, Tibet	TTH18277	OCH20	92.43	34.2	4553	Chen et al., 2023	-3.84217	6.61267	-14.7973	281	80	1	117.129	197	5	197	6	15.223	39.6515	879.394	13.768	-24.624	38.392	6.61267	-13.8793
19	Plateau pika	Tuotuohe, Tibet	TTH18278	OCH21	92.43	34.2	4553	Chen et al., 2023	-3.84217	6.61267	-14.7973	281	80	1	117.129	197	5	197	6	15.223	39.6515	879.394	13.768	-24.624	38.392	6.61267	-13.8793
20	Plateau pika	Tuotuohe, Tibet	CN16162	OCH210	92	28.07	4652	Chen et al., 2023	-0.32	7.126	-7.95533	366	73	5	76.5324	197	17	197	20	14.298	45.927	621.715	12.908	-18.224	31.132	7.126	-6.846
21	Plateau pika	Tuotuohe, Tibet	CN16163	OCH211	92	28.07	4652	Chen et al., 2023	-0.32	7.126	-7.95533	366	73	5	76.5324	197	17	197	20	14.298	45.927	621.715	12.908	-18.224	31.132	7.126	-6.846
22	Plateau pika	Cuona, Tibet	CN16164	OCH212	92	28.07	4652	Chen et al., 2023	-0.32	7.126	-7.95533	366	73	5	76.5324	197	17	197	20	14.298	45.927	621.715	12.908	-18.224	31.132	7.126	-6.846
23	Plateau pika	Cuona, Tibet	CN16172	OCH213	92	28.07	4652	Chen et al., 2023	-0.32	7.126	-7.95533	366	73	5	76.5324	197	17	197	20	14.298	45.927	621.715	12.908	-18.224	31.132	7.126	-6.846
24	Plateau pika	Cuona, Tibet	CN16173	OCH214	92	28.07	4652	Chen et al., 2023	-0.32	7.126	-7.95533	366	73	5	76.5324	197	17	197	20	14.298	45.927	621.715	12.908	-18.224	31.132	7.126	-6.846
25	Plateau pika	Cuona, Tibet	CN16174	OCH215	92	28.07	4652	Chen et al., 2023	-0.32	7.126	-7.95533	366	73	5	76.5324	197	17	197	20	14.298	45.927	621.715	12.908	-18.224	31.132	7.126	-6.846
26	Plateau pika	Cuona, Tibet	CN16179	OCH216	92	28.07	4652	Chen et al., 2023	-0.32	7.126	-7.95533	366	73	5	76.5324	197	17	197	20	14.298	45.927	621.715	12.908	-18.224	31.132	7.126	-6.846
27	Plateau pika	Cuona, Tibet	CN16180	OCH217	92	28.07	4652	Chen et al., 2023	-0.32	7.126	-7.95533	366	73	5	76.5324	197	17	197	20	14.298	45.927	621.715	12.908	-18.224	31.132	7.126	-6.846
28	Plateau pika	Cuona, Tibet	CN16181	OCH218	92	28.07	4652	Chen et al., 2023	-0.32	7.126	-7.95533	366	73	5	76.5324	197	17	197	20	14.298	45.927	621.715	12.908	-18.224	31.132	7.126	-6.846
29	Plateau pika	Cuona, Tibet	CN16182	OCH219	92	28.07	4652	Chen et al., 2023	-0.32	7.126	-7.95533	366	73	5	76.5324	197	17	197	20	14.298	45.927	621.715	12.908	-18.224	31.132	7.126	-6.846
30	Plateau pika	Cuona, Tibet	TTH18279	OCH22	92.43	34.2	4553	Chen et al., 2023	-3.84217	6.61267	-14.7973	281	80	1	117.129	197	5	197	6	15.223	39.6515	879.394	13.768	-24.624	38.392	6.61267	-13.8793
31	Plateau pika	Cuona, Tibet	PL18144	OCH225	81.4	30.84	4675	Chen et al., 2023	0.00900007	9.21533	-9.54867	426	110	6	97.9463	258	25	225	89	15.2287	43.2583	766.493	16.34	-18.864	35.204	8.61	4.25867
32	Plateau pika	Pulan, Tibet	PL18145	OCH226	81.4	30.84	4675	Chen et al., 2023	0.00900007	9.21533	-9.54867	426	110	6	97.9463	258	25	225	89	15.2287	43.2583	766.493	16.34	-18.864	35.204	8.61	4.25867
33	Plateau pika	Pulan, Tibet	PL18148	OCH227	81.4	30.84	4675	Chen et al., 2023	0.00900007	9.21533	-9.54867	426	110	6	97.9463	258	25	225	89	15.2287	43.2583	766.493	16.34	-18.864	35.204	8.61	4.25867
34	Plateau pika	Pulan, Tibet	PL18149	OCH228	81.4	30.84	4675	Chen et al., 2023	0.00900007	9.21533	-9.54867	426	110	6	97.9463	258	25	225	89	15.2287	43.2583	766.493	16.34	-18.864	35.204	8.61	4.25867
35	Plateau pika	Pulan, Tibet	PL18150	OCH229	81.4	30.84	4675	Chen et al., 2023	0.00900007	9.21533	-9.54867	426	110	6	97.9463	258	25	225	89	15.2287	43.2583	766.493	16.34	-18.864	35.204	8.61	4.25867
36	Plateau pika	Pulan, Tibet	BG18283	OCH23	89.4	31.64	4638	Chen et al., 2023	0.706167	10.8607	-9.87267	411	105	2	111.846	272	7	271	7	14.0783	38.5412	847.061	17.736	-18.792	36.528	9.948	-9.87267
37	Plateau pika	Kunlun, Qinghai	KL18284	OCH24	94.3	35.74	4130	Chen et al., 2023	-2.33867	8.3	-13.4647	172	44	1	106.596	115	3	115	3	13.93	36.7391	890.803	15.5	-22.416	37.916	8.3	-12.624
38	Plateau pika	Kunlun, Qinghai	KL18285	OCH25	94.3	35.74	4130	Chen et al., 2023	-2.33867	8.3	-13.4647	172	44	1	106.596	115	3	115	3	13.93	36.7391	890.803	15.5	-22.416	37.916	8.3	-12.624
39	Plateau pika	Kunlun, Qinghai	XJ201308001	OCH259	88.16	38.01	4242	Chen et al., 2023	-5.7565	5.89733	-17.9873	145	45	1	119.812	109	3	109	3	14.341	35.3261	974.897	13.844	-26.752	40.596	5.89733	-15.9633
40	Plateau pika	Ruoqiang, Xinjiang	KL18289	OCH26	94.3	35.74	4130	Chen et al., 2023	-2.33867	8.3	-13.4647	172	44	1	106.596	115	3	115	3	13.93	36.7391	890.803	15.5	-22.416	37.916	8.3	-12.624
41	Plateau pika	Ruoqiang, Xinjiang	XJ201308002	OCH260	88.16	38.01	4242	Chen et al., 2023	-5.7565	5.89733	-17.9873	145	45	1	119.812	109	3	109	3	14.341	35.3261	974.897	13.844	-26.752	40.596	5.89733	-15.9633
42	Plateau pika	Ruoqiang, Xinjiang	XJ201308003	OCH261	88.16	38.01	4242	Chen et al., 2023	-5.7565	5.89733	-17.9873	145	45	1	119.812	109	3	109	3	14.341	35.3261	974.897	13.844	-26.752	40.596	5.89733	-15.9633
43	Plateau pika	Manigange, Sichuan	GZ0108001	OCH27	99.2	31.93	3870	Chen et al., 2023	2.24033	10.376	-6.74333	602	121	4	92.9888	339	15	339	15	14.7733	43.2576	701.227	17.384	-16.768	34.152	10.376	-6.74333
44	Plateau pika	Manigange, Sichuan	GZ0108002	OCH28	99.2	31.93	3870	Chen et al., 2023	2.24033	10.376	-6.74333	602	121	4	92.9888	339	15	339	15	14.7733	43.2576	701.227	17.384	-16.768	34.152	10.376	-6.74333
45	Plateau pika	Manigange, Sichuan	GZ0108003	OCH29	99.2	31.93	3870	Chen et al., 2023	2.24033	10.376	-6.74333	602	121	4	92.9888	339	15	339	15	14.7733	43.2576	701.227	17.384	-16.768	34.152	10.376	-6.74333
46	Plateau pika	Leiwuqi, Tibet	XZ01002	OCH31	96.57	31.2	4423	Chen et al., 2023	1.59867	9.62133	-6.97267	585	130	4	95.6763	346	15	346	15	13.03	41.4493	678.257	15.836	-15.6	31.436	9.62133	-6.056
47	Plateau pika	Langkazi, Tibet	XZ01007	OCH32	90.33	29.96	4462	Chen et al., 2023	1.9835	10.344	-7.07133	368	108	1	129.15	274	3	274	3	15.2163	44.2953	708.694	16.968	-17.384	34.352	10.344	-7.07133
48	Plateau pika	Langkazi, Tibet	XZ01008	OCH33	90.33	29.96	4462	Chen et al., 2023	1.9835	10.344	-7.07133	368	108	1	129.15	274	3	274	3	15.2163	44.2953	708.694	16.968	-17.384	34.352	10.344	-7.07133
49	Plateau pika	Gangga, Tibet	XZ01011	OCH34	88.51	29.16	3952	Chen et al., 2023	4.598	12.36	-3.96667	382	124	1	131.763	284	6	282	6	15.5093	45.8585	670.025	19.88	-13.94	33.82	11.538	-3.96667
50	Plateau pika	Naqu, Tibet	XZ01013	OCH35	92.1	31.47	4555	Chen et al., 2023	-1.12417	8.282	-11.2773	436	107	3	109.731	285	9	285	9	14.7657	40.6096	800.605	14.86	-21.5	36.36	8.282	-11.2773
51	Plateau pika	Naqu, Tibet	XZ01014	OCH36	92.1	31.47	4555	Chen et al., 2023	-1.12417	8.282	-11.2773	436	107	3	109.731	285	9	285	9	14.7657	40.6096	800.605	14.86	-21.5	36.36	8.282	-11.2773
52	Plateau pika	Naqu, Tibet	XZ01015	OCH37	92.1	31.47	4555	Chen et al., 2023	-1.12417	8.282	-11.2773	436	107	3	109.731	285	9	285	9	14.7657	40.6096	800.605	14.86	-21.5	36.36	8.282	-11.2773
53	Plateau pika	Tanggula, Qinghai	QH01001	OCH38	92.43	34.2	4553	Chen et al., 2023	-3.84217	6.61267	-14.7973	281	80	1	117.129	197	5	197	6	15.223	39.6515	879.394	13.768	-24.624	38.392	6.61267	-13.8793
54	Plateau pika	Tanggula, Qinghai	QH01002	OCH39	92.43	34.2	4553	Chen et al., 2023	-3.84217	6.61267	-14.7973	281	80	1	117.129	197	5	197	6	15.223	39.6515	879.394	13.768	-24.624	38.392	6.61267	-13.8793
55	Plateau pika	Tanggula, Qinghai	QH01003	OCH40	92.43	34.2	4553	Chen et al., 2023	-3.84217	6.61267	-14.7973	281	80	1	117.129	197	5	197	6	15.223	39.6515	879.394	13.768	-24.624	38.392	6.61267	-13.8793
56	Plateau pika	Yeniugou, Qinghai	QH02007	OCH41	99.54	38.46	3289	Chen et al., 2023	-2.1775	8.772	-14.08	374	94	1	110.692	254	4	254	4	15.2737	37.509	930.179	16.132	-24.588	40.72	8.772	-12.874
57	Plateau pika	Yeniugou, Qinghai	QH02008	OCH42	99.54	38.46	3289	Chen et al., 2023	-2.1775	8.772	-14.08	374	94	1	110.692	254	4	254	4	15.2737	37.509	930.179	16.132	-24.588	40.72	8.772	-12.874
58	Plateau pika	Yeniugou, Qinghai	QH02009	OCH43	99.54	38.46	3289	Chen et al., 2023	-2.1775	8.772	-14.08	374	94	1	110.692	254	4	254	4	15.2737	37.509	930.179	16.132	-24.588	40.72	8.772	-12.874
59	Plateau pika	Cuona, Tibet	CN16161	OCH46	92	28.07	4652	Chen et al., 2023	-0.32	7.126	-7.95533	366	73	5	76.5324	197	17	197	20	14.298	45.927	621.715	12.908	-18.224	31.132	7.126	-6.846
60	Plateau pika	Cuona, Tibet	ZG16021	OCH47	92	28.07	4652	Chen et al., 2023	-0.32	7.126	-7.95533	366	73	5	76.5324	197	17	197	20	14.298	45.927	621.715	12.908	-18.224	31.132	7.126	-6.846
61	Plateau pika	Yuzhufeng, Tibet	QZ0036	OCH49	94.3	35.74	4130	Chen et al., 2023	-2.33867	8.3	-13.4647	172	44	1	106.596	115	3	115	3	13.93	36.7391	890.803	15.5	-22.416	37.916	8.3	-12.624
62	Plateau pika	Yuzhufeng, Tibet	QZ0088	OCH50	94.3	35.74	4130	Chen et al., 2023	-2.33867	8.3	-13.4647	172	44	1	106.596	115	3	115	3	13.93	36.7391	890.803	15.5	-22.416	37.916	8.3	-12.624
63	Plateau pika	Yuzhufeng, Tibet	QZ0076	OCH51	94.3	35.74	4130	Chen et al., 2023	-2.33867	8.3	-13.4647	172	44	1	106.596	115	3	115	3	13.93	36.7391	890.803	15.5	-22.416	37.916	8.3	-12.624
64	Plateau pika	Yuzhufeng, Tibet	QZ0129	OCH52	94.3	35.74	4130	Chen et al., 2023	-2.33867	8.3	-13.4647	172	44	1	106.596	115	3	115	3	13.93	36.7391	890.803	15.5	-22.416	37.916	8.3	-12.624
65	Plateau pika	Yuzhufeng, Tibet	QZ0145	OCH53	94.3	35.74	4130	Chen et al., 2023	-2.33867	8.3	-13.4647	172	44	1	106.596	115	3	115	3	13.93	36.7391	890.803	15.5	-22.416	37.916	8.3	-12.624
66	Plateau pika	Yuzhufeng, Tibet	QZ0125	OCH54	94.3	35.74	4130	Chen et al., 2023	-2.33867	8.3	-13.4647	172	44	1	106.596	115	3	115	3	13.93	36.7391	890.803	15.5	-22.416	37.916	8.3	-12.624
67	WR-snowfinch	Nanmulin, Tibet	IOZ-314	BY01	89	29.36	3821	Chen et al., 2023	5.87183	13.6127	-2.86	414	142	0	142.811	325	2	325	2	15.6603	45.4133	675.687	21.116	-13.368	34.484	13.6127	-2.86
68	WR-snowfinch	Qilian, Qinghai	IOZ-666	BY02	99.55	38.45	3332	Chen et al., 2023	-1.99833	8.892	-13.8233	376	95	1	110.756	255	4	255	4	15.124	37.4319	924.716	16.212	-24.192	40.404	8.892	-12.622
69	WR-snowfinch	Nanmulin, Tibet	IOZ-284	BY03	89	29.36	3821	Chen et al., 2023	5.87183	13.6127	-2.86	414	142	0	142.811	325	2	325	2	15.6603	45.4133	675.687	21.116	-13.368	34.484	13.6127	-2.86
70	WR-snowfinch	Huashixia, Qinghai	IOZ-874	BY04	98.52	35.06	4319	Chen et al., 2023	-4.43633	5.95667	-15.7667	350	79	3	93.2668	207	12	207	13	12.9933	34.4907	890.564	12.448	-25.224	37.672	5.95667	-14.914
71	WR-snowfinch	Selincuo, Tibet	IOZ-23115	BY05	88.53	31.73	4564	Chen et al., 2023	1.19767	11.0373	-8.91133	360	84	2	101.814	229	8	219	8	13.206	38.106	814.159	17.648	-17.008	34.656	10.2147	-8.91133
72	WR-snowfinch	Tuotuohe, Qinghai	IOZ-362	BY06	91.3	34.12	5015	Chen et al., 2023	-6.00617	4.55733	-16.754	316	91	1	119.443	223	5	223	6	13.7337	37.1501	875.326	11.316	-25.652	36.968	4.55733	-15.734
73	WR-snowfinch	Qilian, Qinghai	IOZ-707	BY07	99.55	38.45	3332	Chen et al., 2023	-1.99833	8.892	-13.8233	376	95	1	110.756	255	4	255	4	15.124	37.4319	924.716	16.212	-24.192	40.404	8.892	-12.622
74	WR-snowfinch	Mangkang, Tibet	IOZ-14615	BY08	98.41	29.17	5454	Chen et al., 2023	-3.05917	4.212	-10.8633	641	133	6	79.9122	340	27	340	27	10.677	39.0241	624.463	8.86	-18.5	27.36	4.212	-9.53533
75	WR-snowfinch	Tianjun, Qinghai	IOZ-372	BY09	99	37.18	3740	Chen et al., 2023	-1.39917	8.94267	-12.658	297	71	0	106.02	196	2	196	3	14.197	37.3016	880.15	15.828	-22.232	38.06	8.94267	-11.5707
76	WR-snowfinch	Erdaoban. Qinghai	IOZ-887	BY10	101.53	34.87	3599	Chen et al., 2023	0.0628334	9.29067	-10.452	577	121	2	92.6387	322	10	322	10	15.5557	40.0094	801.09	16.336	-22.544	38.88	9.29067	-10.452
77	WR-snowfinch	Leimuqi, Tibet	IOZ-247	BY11	96.3	31.12	4506	Chen et al., 2023	-0.167333	8.13333	-8.87933	608	136	4	94.698	357	17	357	17	13.2633	41.0528	697.977	14.476	-17.832	32.308	8.13333	-7.858
78	WR-snowfinch	Qilian, Qinghai	IOZ-686	BYSL43	99.55	38.45	3332	Chen et al., 2023	-1.99833	8.892	-13.8233	376	95	1	110.756	255	4	255	4	15.124	37.4319	924.716	16.212	-24.192	40.404	8.892	-12.622
79	WR-snowfinch	Qilian, Qinghai	IOZ-688	BYSL45	99.55	38.45	3332	Chen et al., 2023	-1.99833	8.892	-13.8233	376	95	1	110.756	255	4	255	4	15.124	37.4319	924.716	16.212	-24.192	40.404	8.892	-12.622
80	WR-snowfinch	Qilian, Qinghai	IOZ-689	BYSL46	99.55	38.45	3332	Chen et al., 2023	-1.99833	8.892	-13.8233	376	95	1	110.756	255	4	255	4	15.124	37.4319	924.716	16.212	-24.192	40.404	8.892	-12.622
81	WR-snowfinch	Qilian, Qinghai	IOZ-708	BYZY65	99.55	38.45	3332	Chen et al., 2023	-1.99833	8.892	-13.8233	376	95	1	110.756	255	4	255	4	15.124	37.4319	924.716	16.212	-24.192	40.404	8.892	-12.622
82	WR-snowfinch	Tianjun, Qinghai	IOZ-4529	QH146	99	37.18	3740	Chen et al., 2023	-1.39917	8.94267	-12.658	297	71	0	106.02	196	2	196	3	14.197	37.3016	880.15	15.828	-22.232	38.06	8.94267	-11.5707
83	WR-snowfinch	Manigange, Sichuan	IOZ-228	QZ01028	99.12	31.54	4285	Chen et al., 2023	0.764667	8.456	-7.43333	627	130	4	93.363	359	16	359	16	13.7253	43.0046	650.927	14.868	-17.048	31.916	8.456	-7.43333
84	WR-snowfinch	Manigange, Sichuan	IOZ-229	QZ01029	99.12	31.54	4285	Chen et al., 2023	0.764667	8.456	-7.43333	627	130	4	93.363	359	16	359	16	13.7253	43.0046	650.927	14.868	-17.048	31.916	8.456	-7.43333
85	WR-snowfinch	Manigange, Sichuan	IOZ-230	QZ01030	99.12	31.54	4285	Chen et al., 2023	0.764667	8.456	-7.43333	627	130	4	93.363	359	16	359	16	13.7253	43.0046	650.927	14.868	-17.048	31.916	8.456	-7.43333
86	WR-snowfinch	Manigange, Sichuan	IOZ-231	QZ01031	99.12	31.54	4285	Chen et al., 2023	0.764667	8.456	-7.43333	627	130	4	93.363	359	16	359	16	13.7253	43.0046	650.927	14.868	-17.048	31.916	8.456	-7.43333
87	WR-snowfinch	Manigange, Sichuan	IOZ-232	QZ01032	99.12	31.54	4285	Chen et al., 2023	0.764667	8.456	-7.43333	627	130	4	93.363	359	16	359	16	13.7253	43.0046	650.927	14.868	-17.048	31.916	8.456	-7.43333
88	WR-snowfinch	Manigange, Sichuan	IOZ-234	QZ01034	99.12	31.54	4285	Chen et al., 2023	0.764667	8.456	-7.43333	627	130	4	93.363	359	16	359	16	13.7253	43.0046	650.927	14.868	-17.048	31.916	8.456	-7.43333
89	WR-snowfinch	Manigange, Sichuan	IOZ-235	QZ01035	99.12	31.54	4285	Chen et al., 2023	0.764667	8.456	-7.43333	627	130	4	93.363	359	16	359	16	13.7253	43.0046	650.927	14.868	-17.048	31.916	8.456	-7.43333
90	WR-snowfinch	Leimuqi, Tibet	IOZ-248	QZ01048	96.3	31.12	4506	Chen et al., 2023	-0.167333	8.13333	-8.87933	608	136	4	94.698	357	17	357	17	13.2633	41.0528	697.977	14.476	-17.832	32.308	8.13333	-7.858
91	WR-snowfinch	Leimuqi, Tibet	IOZ-249	QZ01049	96.3	31.12	4506	Chen et al., 2023	-0.167333	8.13333	-8.87933	608	136	4	94.698	357	17	357	17	13.2633	41.0528	697.977	14.476	-17.832	32.308	8.13333	-7.858
92	WR-snowfinch	Leimuqi, Tibet	IOZ-251	QZ01051	96.3	31.12	4506	Chen et al., 2023	-0.167333	8.13333	-8.87933	608	136	4	94.698	357	17	357	17	13.2633	41.0528	697.977	14.476	-17.832	32.308	8.13333	-7.858
93	WR-snowfinch	Mangkang, Tibet	IOZ-267	QZ01067	98.41	29.17	5454	Chen et al., 2023	-3.05917	4.212	-10.8633	641	133	6	79.9122	340	27	340	27	10.677	39.0241	624.463	8.86	-18.5	27.36	4.212	-9.53533
94	WR-snowfinch	Mangkang, Tibet	IOZ-268	QZ01068	98.41	29.17	5454	Chen et al., 2023	-3.05917	4.212	-10.8633	641	133	6	79.9122	340	27	340	27	10.677	39.0241	624.463	8.86	-18.5	27.36	4.212	-9.53533
95	WR-snowfinch	Nanmulin, Tibet	IOZ-283	QZ01083	89	29.36	3821	Chen et al., 2023	5.87183	13.6127	-2.86	414	142	0	142.811	325	2	325	2	15.6603	45.4133	675.687	21.116	-13.368	34.484	13.6127	-2.86
96	WR-snowfinch	Nanmulin, Tibet	IOZ-292	QZ01092	89	29.36	3821	Chen et al., 2023	5.87183	13.6127	-2.86	414	142	0	142.811	325	2	325	2	15.6603	45.4133	675.687	21.116	-13.368	34.484	13.6127	-2.86
97	WR-snowfinch	Nanmulin, Tibet	IOZ-334	QZ01134	89	29.36	3821	Chen et al., 2023	5.87183	13.6127	-2.86	414	142	0	142.811	325	2	325	2	15.6603	45.4133	675.687	21.116	-13.368	34.484	13.6127	-2.86
98	WR-snowfinch	Tanggula, Tibet	IOZ-338	QZ01138	91.54	32.48	4947	Chen et al., 2023	-4.44183	5.64733	-15.028	432	117	3	115.899	296	9	296	9	12.6117	35.8612	849.239	11.64	-23.528	35.168	5.64733	-13.1747
99	WR-snowfinch	Tanggula, Tibet	IOZ-339	QZ01139	91.54	32.48	4947	Chen et al., 2023	-4.44183	5.64733	-15.028	432	117	3	115.899	296	9	296	9	12.6117	35.8612	849.239	11.64	-23.528	35.168	5.64733	-13.1747
100	WR-snowfinch	Tanggula, Tibet	IOZ-341	QZ01141	91.54	32.48	4947	Chen et al., 2023	-4.44183	5.64733	-15.028	432	117	3	115.899	296	9	296	9	12.6117	35.8612	849.239	11.64	-23.528	35.168	5.64733	-13.1747
101	WR-snowfinch	Tanggula, Tibet	IOZ-350	QZ01150	91.54	32.48	4947	Chen et al., 2023	-4.44183	5.64733	-15.028	432	117	3	115.899	296	9	296	9	12.6117	35.8612	849.239	11.64	-23.528	35.168	5.64733	-13.1747
102	WR-snowfinch	Huashixia, Qinghai	IOZ-57	Tacz1	98.52	35.06	4319	Chen et al., 2023	-4.43633	5.95667	-15.7667	350	79	3	93.2668	207	12	207	13	12.9933	34.4907	890.564	12.448	-25.224	37.672	5.95667	-14.914
103	WR-snowfinch	Huashixia, Qinghai	IOZ-58	Tacz8	98.52	35.06	4319	Chen et al., 2023	-4.43633	5.95667	-15.7667	350	79	3	93.2668	207	12	207	13	12.9933	34.4907	890.564	12.448	-25.224	37.672	5.95667	-14.914
104	WR-snowfinch	Huashixia, Qinghai	IOZ-119	TAXI1	98.52	35.06	4319	Chen et al., 2023	-4.43633	5.95667	-15.7667	350	79	3	93.2668	207	12	207	13	12.9933	34.4907	890.564	12.448	-25.224	37.672	5.95667	-14.914
105	WR-snowfinch	Huashixia, Qinghai	IOZ-129	TAXI10	98.52	35.06	4319	Chen et al., 2023	-4.43633	5.95667	-15.7667	350	79	3	93.2668	207	12	207	13	12.9933	34.4907	890.564	12.448	-25.224	37.672	5.95667	-14.914
106	WR-snowfinch	Huashixia, Qinghai	IOZ-131	TAXI11	98.52	35.06	4319	Chen et al., 2023	-4.43633	5.95667	-15.7667	350	79	3	93.2668	207	12	207	13	12.9933	34.4907	890.564	12.448	-25.224	37.672	5.95667	-14.914
107	WR-snowfinch	Maduo, Qinghai	IOZ-146	TAXI15	98.11	34.54	4273	Chen et al., 2023	-4.062	6.02333	-15.1193	389	87	4	92.9518	228	13	228	15	13.0227	35.2116	867.722	12.352	-24.632	36.984	6.02333	-14.3013
108	WR-snowfinch	Maduo, Qinghai	IOZ-139	TAXI17	98.11	34.54	4273	Chen et al., 2023	-4.062	6.02333	-15.1193	389	87	4	92.9518	228	13	228	15	13.0227	35.2116	867.722	12.352	-24.632	36.984	6.02333	-14.3013
109	WR-snowfinch	Maduo, Qinghai	IOZ-148	TAXI18	98.11	34.54	4273	Chen et al., 2023	-4.062	6.02333	-15.1193	389	87	4	92.9518	228	13	228	15	13.0227	35.2116	867.722	12.352	-24.632	36.984	6.02333	-14.3013
110	WR-snowfinch	Maduo, Qinghai	IOZ-141	TAXI19	98.11	34.54	4273	Chen et al., 2023	-4.062	6.02333	-15.1193	389	87	4	92.9518	228	13	228	15	13.0227	35.2116	867.722	12.352	-24.632	36.984	6.02333	-14.3013
111	WR-snowfinch	Huashixia, Qinghai	IOZ-122	TAXI3	98.52	35.06	4319	Chen et al., 2023	-4.43633	5.95667	-15.7667	350	79	3	93.2668	207	12	207	13	12.9933	34.4907	890.564	12.448	-25.224	37.672	5.95667	-14.914
112	WR-snowfinch	Erdaoban. Qinghai	IOZ-889	WABY15	101.53	34.87	3599	Chen et al., 2023	0.0628334	9.29067	-10.452	577	121	2	92.6387	322	10	322	10	15.5557	40.0094	801.09	16.336	-22.544	38.88	9.29067	-10.452
113	WR-snowfinch	Erdaoban. Qinghai	IOZ-890	WABY16	101.53	34.87	3599	Chen et al., 2023	0.0628334	9.29067	-10.452	577	121	2	92.6387	322	10	322	10	15.5557	40.0094	801.09	16.336	-22.544	38.88	9.29067	-10.452
114	WR-snowfinch	Erdaoban. Qinghai	IOZ-891	WABY17	101.53	34.87	3599	Chen et al., 2023	0.0628334	9.29067	-10.452	577	121	2	92.6387	322	10	322	10	15.5557	40.0094	801.09	16.336	-22.544	38.88	9.29067	-10.452
115	WR-snowfinch	Erdaoban. Qinghai	IOZ-892	WABY18	101.53	34.87	3599	Chen et al., 2023	0.0628334	9.29067	-10.452	577	121	2	92.6387	322	10	322	10	15.5557	40.0094	801.09	16.336	-22.544	38.88	9.29067	-10.452
116	WR-snowfinch	Xinghai, Qinghai	IOZ-920	WABY21	99.26	35.26	4542	Chen et al., 2023	-5.596	4.876	-16.7973	423	94	5	92.0519	248	15	248	16	12.3933	33.2368	886.457	11.416	-25.872	37.288	4.876	-15.8593
117	WR-snowfinch	Xinghai, Qinghai	IOZ-921	WABY22	99.26	35.26	4542	Chen et al., 2023	-5.596	4.876	-16.7973	423	94	5	92.0519	248	15	248	16	12.3933	33.2368	886.457	11.416	-25.872	37.288	4.876	-15.8593
118	WR-snowfinch	Xinghai, Qinghai	IOZ-922	WABY23	99.26	35.26	4542	Chen et al., 2023	-5.596	4.876	-16.7973	423	94	5	92.0519	248	15	248	16	12.3933	33.2368	886.457	11.416	-25.872	37.288	4.876	-15.8593
119	WR-snowfinch	Xinghai, Qinghai	IOZ-923	WABY24	99.26	35.26	4542	Chen et al., 2023	-5.596	4.876	-16.7973	423	94	5	92.0519	248	15	248	16	12.3933	33.2368	886.457	11.416	-25.872	37.288	4.876	-15.8593
120	WR-snowfinch	Xinghai, Qinghai	IOZ-873	WABY7	99.26	35.26	4542	Chen et al., 2023	-5.596	4.876	-16.7973	423	94	5	92.0519	248	15	248	16	12.3933	33.2368	886.457	11.416	-25.872	37.288	4.876	-15.8593
121	WR-snowfinch	Xinghai, Qinghai	IOZ-875	WABY9	99.26	35.26	4542	Chen et al., 2023	-5.596	4.876	-16.7973	423	94	5	92.0519	248	15	248	16	12.3933	33.2368	886.457	11.416	-25.872	37.288	4.876	-15.8593
122	RN-snowfinch	Naqu, Tibet	IOZ-506	LQ20110	92	31.24	4852	Chen et al., 2023	-2.1285	7.20133	-12.1033	458	113	3	108.84	298	11	298	11	14.4497	40.4028	789.003	13.672	-22.092	35.764	7.20133	-11.174
123	RN-snowfinch	Tianjun, Qinghai	IOZ-462	M.r	99	37.18	3740	Chen et al., 2023	-1.39917	8.94267	-12.658	297	71	0	106.02	196	2	196	3	14.197	37.3016	880.15	15.828	-22.232	38.06	8.94267	-11.5707
124	RN-snowfinch	Tianjun, Qinghai	IOZ-463	M.r2	99	37.18	3740	Chen et al., 2023	-1.39917	8.94267	-12.658	297	71	0	106.02	196	2	196	3	14.197	37.3016	880.15	15.828	-22.232	38.06	8.94267	-11.5707
125	RN-snowfinch	Tianjun, Qinghai	IOZ-464	M.r3	99	37.18	3740	Chen et al., 2023	-1.39917	8.94267	-12.658	297	71	0	106.02	196	2	196	3	14.197	37.3016	880.15	15.828	-22.232	38.06	8.94267	-11.5707
126	RN-snowfinch	Tianjun, Qinghai	IOZ-465	M.r4	99	37.18	3740	Chen et al., 2023	-1.39917	8.94267	-12.658	297	71	0	106.02	196	2	196	3	14.197	37.3016	880.15	15.828	-22.232	38.06	8.94267	-11.5707
127	RN-snowfinch	Tianjun, Qinghai	IOZ-4462	QH079	99	37.18	3740	Chen et al., 2023	-1.39917	8.94267	-12.658	297	71	0	106.02	196	2	196	3	14.197	37.3016	880.15	15.828	-22.232	38.06	8.94267	-11.5707
128	RN-snowfinch	Tianjun, Qinghai	IOZ-4464	QH081	99	37.18	3740	Chen et al., 2023	-1.39917	8.94267	-12.658	297	71	0	106.02	196	2	196	3	14.197	37.3016	880.15	15.828	-22.232	38.06	8.94267	-11.5707
129	RN-snowfinch	Tianjun, Qinghai	IOZ-4466	QH083	99	37.18	3740	Chen et al., 2023	-1.39917	8.94267	-12.658	297	71	0	106.02	196	2	196	3	14.197	37.3016	880.15	15.828	-22.232	38.06	8.94267	-11.5707
130	RN-snowfinch	Tianjun, Qinghai	IOZ-4469	QH086	99	37.18	3740	Chen et al., 2023	-1.39917	8.94267	-12.658	297	71	0	106.02	196	2	196	3	14.197	37.3016	880.15	15.828	-22.232	38.06	8.94267	-11.5707
131	RN-snowfinch	Heimahe, Qinghai	IOZ-4500	QH117	99.36	36.45	3141	Chen et al., 2023	1.408	12.466	-10.62	257	59	1	101.163	163	4	163	4	15.0213	37.1447	943.049	19.764	-20.676	40.44	12.466	-9.82667
132	RN-snowfinch	Heimahe, Qinghai	IOZ-4532	QH149	99.36	36.45	3141	Chen et al., 2023	1.408	12.466	-10.62	257	59	1	101.163	163	4	163	4	15.0213	37.1447	943.049	19.764	-20.676	40.44	12.466	-9.82667
133	RN-snowfinch	Heimahe, Qinghai	IOZ-4537	QH154	99.36	36.45	3141	Chen et al., 2023	1.408	12.466	-10.62	257	59	1	101.163	163	4	163	4	15.0213	37.1447	943.049	19.764	-20.676	40.44	12.466	-9.82667
134	RN-snowfinch	Heimahe, Qinghai	IOZ-4540	QH157	99.36	36.45	3141	Chen et al., 2023	1.408	12.466	-10.62	257	59	1	101.163	163	4	163	4	15.0213	37.1447	943.049	19.764	-20.676	40.44	12.466	-9.82667
135	RN-snowfinch	Heimahe, Qinghai	IOZ-4543	QH160	99.36	36.45	3141	Chen et al., 2023	1.408	12.466	-10.62	257	59	1	101.163	163	4	163	4	15.0213	37.1447	943.049	19.764	-20.676	40.44	12.466	-9.82667
136	RN-snowfinch	Changdu, Tibet	IOZ-241	QZ01041	97.06	31.06	4622	Chen et al., 2023	-0.179667	7.72467	-8.48333	596	130	4	93.2955	347	17	347	17	12.2433	40.5355	665.496	13.48	-16.724	30.204	7.72467	-7.572
137	RN-snowfinch	Changdu, Tibet	IOZ-242	QZ01042	97.06	31.06	4622	Chen et al., 2023	-0.179667	7.72467	-8.48333	596	130	4	93.2955	347	17	347	17	12.2433	40.5355	665.496	13.48	-16.724	30.204	7.72467	-7.572
138	RN-snowfinch	Changdu, Tibet	IOZ-243	QZ01043	97.06	31.06	4622	Chen et al., 2023	-0.179667	7.72467	-8.48333	596	130	4	93.2955	347	17	347	17	12.2433	40.5355	665.496	13.48	-16.724	30.204	7.72467	-7.572
139	RN-snowfinch	Changdu, Tibet	IOZ-260	QZ01060	97.06	31.06	4622	Chen et al., 2023	-0.179667	7.72467	-8.48333	596	130	4	93.2955	347	17	347	17	12.2433	40.5355	665.496	13.48	-16.724	30.204	7.72467	-7.572
140	RN-snowfinch	Changdu, Tibet	IOZ-264	QZ01064	97.06	31.06	4622	Chen et al., 2023	-0.179667	7.72467	-8.48333	596	130	4	93.2955	347	17	347	17	12.2433	40.5355	665.496	13.48	-16.724	30.204	7.72467	-7.572
141	RN-snowfinch	Langkazi, Tibet	IOZ-277	QZ01077	90.22	29.11	4437	Chen et al., 2023	-0.939333	6.87867	-9.31867	273	83	1	128.343	205	3	205	3	14.0747	43.8136	660.986	12.944	-19.18	32.124	6.87867	-9.31867
142	RN-snowfinch	Langkazi, Tibet	IOZ-278	QZ01078	90.22	29.11	4437	Chen et al., 2023	-0.939333	6.87867	-9.31867	273	83	1	128.343	205	3	205	3	14.0747	43.8136	660.986	12.944	-19.18	32.124	6.87867	-9.31867
143	RN-snowfinch	Langkazi, Tibet	IOZ-279	QZ01079	90.22	29.11	4437	Chen et al., 2023	-0.939333	6.87867	-9.31867	273	83	1	128.343	205	3	205	3	14.0747	43.8136	660.986	12.944	-19.18	32.124	6.87867	-9.31867
144	RN-snowfinch	Dingri, Tibet	IOZ-287	QZ01087	87.66	29.09	3996	Chen et al., 2023	5.68433	12.9047	-2.18467	498	117	5	88.4866	294	26	275	36	14.7047	46.8899	618.192	20.004	-11.356	31.36	12.1173	-1.45933
145	RN-snowfinch	Dingri, Tibet	IOZ-289	QZ01089	87.66	29.09	3996	Chen et al., 2023	5.68433	12.9047	-2.18467	498	117	5	88.4866	294	26	275	36	14.7047	46.8899	618.192	20.004	-11.356	31.36	12.1173	-1.45933
146	RN-snowfinch	Dingri, Tibet	IOZ-290	QZ01090	87.66	29.09	3996	Chen et al., 2023	5.68433	12.9047	-2.18467	498	117	5	88.4866	294	26	275	36	14.7047	46.8899	618.192	20.004	-11.356	31.36	12.1173	-1.45933
147	RN-snowfinch	Nanmulin, Tibet	IOZ-326	QZ01126	89	29.36	3821	Chen et al., 2023	5.87183	13.6127	-2.86	414	142	0	142.811	325	2	325	2	15.6603	45.4133	675.687	21.116	-13.368	34.484	13.6127	-2.86
148	RN-snowfinch	Nanmulin, Tibet	IOZ-327	QZ01127	89	29.36	3821	Chen et al., 2023	5.87183	13.6127	-2.86	414	142	0	142.811	325	2	325	2	15.6603	45.4133	675.687	21.116	-13.368	34.484	13.6127	-2.86
149	RN-snowfinch	Nanmulin, Tibet	IOZ-328	QZ01128	89	29.36	3821	Chen et al., 2023	5.87183	13.6127	-2.86	414	142	0	142.811	325	2	325	2	15.6603	45.4133	675.687	21.116	-13.368	34.484	13.6127	-2.86
150	RN-snowfinch	Nanmulin, Tibet	IOZ-329	QZ01129	89	29.36	3821	Chen et al., 2023	5.87183	13.6127	-2.86	414	142	0	142.811	325	2	325	2	15.6603	45.4133	675.687	21.116	-13.368	34.484	13.6127	-2.86
151	RN-snowfinch	Nanmulin, Tibet	IOZ-330	QZ01130	89	29.36	3821	Chen et al., 2023	5.87183	13.6127	-2.86	414	142	0	142.811	325	2	325	2	15.6603	45.4133	675.687	21.116	-13.368	34.484	13.6127	-2.86
152	RN-snowfinch	Tanggula, Tibet	IOZ-351	QZ01151	91.54	32.48	4947	Chen et al., 2023	-4.44183	5.64733	-15.028	432	117	3	115.899	296	9	296	9	12.6117	35.8612	849.239	11.64	-23.528	35.168	5.64733	-13.1747
153	RN-snowfinch	Tianjun, Qinghai	IOZ-377	QZ01177	99	37.18	3740	Chen et al., 2023	-1.39917	8.94267	-12.658	297	71	0	106.02	196	2	196	3	14.197	37.3016	880.15	15.828	-22.232	38.06	8.94267	-11.5707
154	RN-snowfinch	Heimahe, Qinghai	IOZ-47	ruf10	99.36	36.45	3141	Chen et al., 2023	1.408	12.466	-10.62	257	59	1	101.163	163	4	163	4	15.0213	37.1447	943.049	19.764	-20.676	40.44	12.466	-9.82667
155	RN-snowfinch	Heimahe, Qinghai	IOZ-46	ruf11	99.36	36.45	3141	Chen et al., 2023	1.408	12.466	-10.62	257	59	1	101.163	163	4	163	4	15.0213	37.1447	943.049	19.764	-20.676	40.44	12.466	-9.82667
156	RN-snowfinch	Heimahe, Qinghai	IOZ-41	ruf12	99.36	36.45	3141	Chen et al., 2023	1.408	12.466	-10.62	257	59	1	101.163	163	4	163	4	15.0213	37.1447	943.049	19.764	-20.676	40.44	12.466	-9.82667
157	RN-snowfinch	Heimahe, Qinghai	IOZ-31	ruf6	99.36	36.45	3141	Chen et al., 2023	1.408	12.466	-10.62	257	59	1	101.163	163	4	163	4	15.0213	37.1447	943.049	19.764	-20.676	40.44	12.466	-9.82667
158	RN-snowfinch	Heimahe, Qinghai	IOZ-39	ruf7	99.36	36.45	3141	Chen et al., 2023	1.408	12.466	-10.62	257	59	1	101.163	163	4	163	4	15.0213	37.1447	943.049	19.764	-20.676	40.44	12.466	-9.82667
159	RN-snowfinch	Heimahe, Qinghai	IOZ-33	ruf8	99.36	36.45	3141	Chen et al., 2023	1.408	12.466	-10.62	257	59	1	101.163	163	4	163	4	15.0213	37.1447	943.049	19.764	-20.676	40.44	12.466	-9.82667
160	RN-snowfinch	Heimahe, Qinghai	IOZ-24	ruf9	99.36	36.45	3141	Chen et al., 2023	1.408	12.466	-10.62	257	59	1	101.163	163	4	163	4	15.0213	37.1447	943.049	19.764	-20.676	40.44	12.466	-9.82667
161	RN-snowfinch	Erdaoban, Qinghai	IOZ-894	WAZJ13	101.53	34.87	3599	Chen et al., 2023	0.0628334	9.29067	-10.452	577	121	2	92.6387	322	10	322	10	15.5557	40.0094	801.09	16.336	-22.544	38.88	9.29067	-10.452
162	RN-snowfinch	Erdaoban, Qinghai	IOZ-896	WAZJ15	101.53	34.87	3599	Chen et al., 2023	0.0628334	9.29067	-10.452	577	121	2	92.6387	322	10	322	10	15.5557	40.0094	801.09	16.336	-22.544	38.88	9.29067	-10.452
163	RN-snowfinch	Erdaoban, Qinghai	IOZ-897	WAZJ16	101.53	34.87	3599	Chen et al., 2023	0.0628334	9.29067	-10.452	577	121	2	92.6387	322	10	322	10	15.5557	40.0094	801.09	16.336	-22.544	38.88	9.29067	-10.452
164	RN-snowfinch	Erdaoban, Qinghai	IOZ-898	WAZJ17	101.53	34.87	3599	Chen et al., 2023	0.0628334	9.29067	-10.452	577	121	2	92.6387	322	10	322	10	15.5557	40.0094	801.09	16.336	-22.544	38.88	9.29067	-10.452
165	RN-snowfinch	Maduo, Qinghai	IOZ-858	WAZJ2	98.51	35.06	4319	Chen et al., 2023	-4.43633	5.95667	-15.7667	350	79	3	93.2668	207	12	207	13	12.9933	34.4907	890.564	12.448	-25.224	37.672	5.95667	-14.914
166	RN-snowfinch	Xinghai, Qinghai	IOZ-907	WAZJ20	99.66	35.21	3502	Chen et al., 2023	-0.2235	9.706	-11.1613	376	88	1	100.186	231	6	231	6	14.2003	37.6707	851.574	16.62	-21.076	37.696	9.706	-10.308
167	RN-snowfinch	Xinghai, Qinghai	IOZ-908	WAZJ21	99.66	35.21	3502	Chen et al., 2023	-0.2235	9.706	-11.1613	376	88	1	100.186	231	6	231	6	14.2003	37.6707	851.574	16.62	-21.076	37.696	9.706	-10.308
168	RN-snowfinch	Xinghai, Qinghai	IOZ-910	WAZJ23	99.66	35.21	3502	Chen et al., 2023	-0.2235	9.706	-11.1613	376	88	1	100.186	231	6	231	6	14.2003	37.6707	851.574	16.62	-21.076	37.696	9.706	-10.308
169	RN-snowfinch	Xinghai, Qinghai	IOZ-911	WAZJ24	99.66	35.21	3502	Chen et al., 2023	-0.2235	9.706	-11.1613	376	88	1	100.186	231	6	231	6	14.2003	37.6707	851.574	16.62	-21.076	37.696	9.706	-10.308
170	RN-snowfinch	Langkazi, Tibet	IOZ-un1	zj_un1	90.22	29.11	4437	Chen et al., 2023	-0.939333	6.87867	-9.31867	273	83	1	128.343	205	3	205	3	14.0747	43.8136	660.986	12.944	-19.18	32.124	6.87867	-9.31867
171	RN-snowfinch	Erdaoban, Qinghai	IOZ-un2	zj_un2	101.53	34.87	3599	Chen et al., 2023	0.0628334	9.29067	-10.452	577	121	2	92.6387	322	10	322	10	15.5557	40.0094	801.09	16.336	-22.544	38.88	9.29067	-10.452
172	RN-snowfinch	Selincuo, Tibet	IOZ-23114	ZJ01	88.7	30.93	4661	Chen et al., 2023	1.62383	11.0273	-7.944	385	95	2	107.127	253	8	243	8	12.3917	37.5824	774.152	17.192	-15.78	32.972	10.2627	-7.944
173	RN-snowfinch	Xinghai, Qinghai	IOZ-857	ZJ02	99.66	35.21	3502	Chen et al., 2023	-0.2235	9.706	-11.1613	376	88	1	100.186	231	6	231	6	14.2003	37.6707	851.574	16.62	-21.076	37.696	9.706	-10.308
174	RN-snowfinch	Tanggula, Tibet	IOZ-344	ZJ03	91.54	32.48	4947	Chen et al., 2023	-4.44183	5.64733	-15.028	432	117	3	115.899	296	9	296	9	12.6117	35.8612	849.239	11.64	-23.528	35.168	5.64733	-13.1747
175	RN-snowfinch	Erdaoban, Qinghai	IOZ-893	ZJ04	101.53	34.87	3599	Chen et al., 2023	0.0628334	9.29067	-10.452	577	121	2	92.6387	322	10	322	10	15.5557	40.0094	801.09	16.336	-22.544	38.88	9.29067	-10.452
176	RN-snowfinch	Erdaoban, Qinghai	IOZ-16454	ZJ05	101.53	34.87	3599	Chen et al., 2023	0.0628334	9.29067	-10.452	577	121	2	92.6387	322	10	322	10	15.5557	40.0094	801.09	16.336	-22.544	38.88	9.29067	-10.452
177	RN-snowfinch	Changdu, Tibet	IOZ-240	ZJ06	97.06	31.06	4622	Chen et al., 2023	-0.179667	7.72467	-8.48333	596	130	4	93.2955	347	17	347	17	12.2433	40.5355	665.496	13.48	-16.724	30.204	7.72467	-7.572
178	RN-snowfinch	Selincuo, Tibet	IOZ-23107	ZJ07	88.7	30.93	4661	Chen et al., 2023	1.62383	11.0273	-7.944	385	95	2	107.127	253	8	243	8	12.3917	37.5824	774.152	17.192	-15.78	32.972	10.2627	-7.944
179	RN-snowfinch	Dingri, Tibet	IOZ-307	ZJ08	87.66	29.09	3996	Chen et al., 2023	5.68433	12.9047	-2.18467	498	117	5	88.4866	294	26	275	36	14.7047	46.8899	618.192	20.004	-11.356	31.36	12.1173	-1.45933
180	RN-snowfinch	Qilian, Qinghai	IOZ-690	ZJ09	99.03	38.8	3682	Chen et al., 2023	-3.14867	8.10867	-15.1727	345	90	1	112.1	238	4	238	4	15.266	37.1074	949.126	15.284	-25.856	41.14	8.10867	-13.934
181	RN-snowfinch	Xinghai, Qinghai	IOZ-21934	ZJ10	99.66	35.21	3502	Chen et al., 2023	-0.2235	9.706	-11.1613	376	88	1	100.186	231	6	231	6	14.2003	37.6707	851.574	16.62	-21.076	37.696	9.706	-10.308
182	RN-snowfinch	Naqu, Tibet	IOZ-18806	ZJ11	92	31.24	4852	Chen et al., 2023	-2.1285	7.20133	-12.1033	458	113	3	108.84	298	11	298	11	14.4497	40.4028	789.003	13.672	-22.092	35.764	7.20133	-11.174
183	RN-snowfinch	Maduo, Qinghai	IOZ-14	zj2012	98.51	35.06	4319	Chen et al., 2023	-4.43633	5.95667	-15.7667	350	79	3	93.2668	207	12	207	13	12.9933	34.4907	890.564	12.448	-25.224	37.672	5.95667	-14.914
184	RN-snowfinch	Maduo, Qinghai	IOZ-23	zj2021	98.51	35.06	4319	Chen et al., 2023	-4.43633	5.95667	-15.7667	350	79	3	93.2668	207	12	207	13	12.9933	34.4907	890.564	12.448	-25.224	37.672	5.95667	-14.914
185	RN-snowfinch	Qilian, Qinghai	IOZ-691	ZJSL48	99.03	38.8	3682	Chen et al., 2023	-3.14867	8.10867	-15.1727	345	90	1	112.1	238	4	238	4	15.266	37.1074	949.126	15.284	-25.856	41.14	8.10867	-13.934
186	RN-snowfinch	Qilian, Qinghai	IOZ-692	ZJSL49	99.03	38.8	3682	Chen et al., 2023	-3.14867	8.10867	-15.1727	345	90	1	112.1	238	4	238	4	15.266	37.1074	949.126	15.284	-25.856	41.14	8.10867	-13.934
187	RN-snowfinch	Qilian, Qinghai	IOZ-693	ZJSL50	99.03	38.8	3682	Chen et al., 2023	-3.14867	8.10867	-15.1727	345	90	1	112.1	238	4	238	4	15.266	37.1074	949.126	15.284	-25.856	41.14	8.10867	-13.934
188	RN-snowfinch	Qilian, Qinghai	IOZ-695	ZJSL52	99.03	38.8	3682	Chen et al., 2023	-3.14867	8.10867	-15.1727	345	90	1	112.1	238	4	238	4	15.266	37.1074	949.126	15.284	-25.856	41.14	8.10867	-13.934
189	RN-snowfinch	Qilian, Qinghai	IOZ-696	ZJSL53	99.03	38.8	3682	Chen et al., 2023	-3.14867	8.10867	-15.1727	345	90	1	112.1	238	4	238	4	15.266	37.1074	949.126	15.284	-25.856	41.14	8.10867	-13.934
