# Supplementary material for: Shared historical refugia and genetic diversity hotspots of co-distributed species on the Qinghai Tibet plateau
Source: iScience. 2025 Dec 2;29(1):114318. doi: 10.1016/j.isci.2025.114318 (PMC12834105; doi:10.1016/j.isci.2025.114318)
Supplement: Table S2. Environmental variables, methods and assessment indicators selected in the ENM analysis for the three species [file mmc3.xlsx]

## Sheet: Table S2
Table S2. Environmental variables, methods and assessment indicators selected in the ENM analysis for the three species.
Ecological niche model	Environmental variables	Model methods	ROC	TSS
Plateau pika	BIO1, BIO2, BIO4, BIO5, BIO11, BIO12, BIO16	CTA, GBM, GLM, MARS, RF, MAXNET , XGBOOST	0.984	0.87025
WR-snowfinch	BIO1, BIO2, BIO4, BIO5, BIO11, BIO12	CTA, GBM, GLM, MARS, RF, XGBOOST	0.97825	0.887
RN-snowfinch	BIO1, BIO2, BIO4, BIO5, BIO11, BIO12	CTA, GBM, GLM, MARS, RF, XGBOOST	0.9905	0.8965
