# Supplementary material for: Shared historical refugia and genetic diversity hotspots of co-distributed species on the Qinghai Tibet plateau
Source: iScience. 2025 Dec 2;29(1):114318. doi: 10.1016/j.isci.2025.114318 (PMC12834105; doi:10.1016/j.isci.2025.114318)
Supplement: Table S3. Genetic diversity, distance to the refuge center, ROH and genetic load for the three species [file mmc4.xlsx]

## Sheet: Table S3
Table S3. Genetic diversity, distance to the refuge center, ROH and genetic load for the three species.
Rank	Species	Sampling.site	Voucher.ID	Sample.ID	Lon	Lat	Ele	Heterozygosity	Distance	ROH.Sum	ROH.Count	ROH.Pro	Pns_Ps	Pnfn_Psfs	LOF
1	Plateau pika	Yadong, Tibet	YD18080	OCH01	89.14	27.69	4288	0.000173	1009.7	520993	3516	0.00674865	0.505147	1.00645	408
2	Plateau pika	Yadong, Tibet	YD18081	OCH02	89.14	27.69	4288	0.000175	1009.7	484787	3363	0.00693706	0.513825	0.984068	401
3	Plateau pika	Yadong, Tibet	YD18082	OCH03	89.14	27.69	4288	0.000175	1009.7	538118	3600	0.00668998	0.515469	0.982168	402
4	Plateau pika	Pulan, Tibet	PL18139	OCH05	81.4	30.84	4675	0.000187	1620.41	334276	2405	0.00719465	0.523792	0.983395	395
5	Plateau pika	Pulan, Tibet	PL18140	OCH06	81.4	30.84	4675	0.000193	1620.41	260292	2039	0.00783352	0.523251	0.981643	402
6	Plateau pika	Pulan, Tibet	PL18141	OCH07	81.4	30.84	4675	0.000177	1620.41	376406	2674	0.00710403	0.52397	0.982865	398
7	Plateau pika	Gaize. Tibet	GZ18215	OCH08	84.27	32.26	4537	0.000192	1334.16	283070	2126	0.0075105	0.522523	0.983543	403
8	Plateau pika	Gaize. Tibet	GZ18216	OCH09	84.27	32.26	4537	0.000204	1334.16	184695	1626	0.00880371	0.522559	0.983216	400
9	Plateau pika	Gaize. Tibet	GZ18217	OCH10	84.27	32.26	4537	2.71e-05	1334.16	27587.7	251	0.00909826	0.508058	0.929588	406
10	Plateau pika	Gaize. Tibet	NM18226	OCH11	84.27	32.26	4537	0.000206	1334.16	147764	1332	0.0090144	0.52293	0.982519	397
11	Plateau pika	Gaize. Tibet	GZ18231	OCH12	84.27	32.26	4537	0.000206	1334.16	164716	1486	0.00902156	0.52314	0.983031	399
12	Plateau pika	Bange, Tibet	BG18232	OCH13	89.4	31.64	4638	0.00022	853.329	87160.9	857	0.0098324	0.521967	0.982293	398
13	Plateau pika	Bange, Tibet	BG18233	OCH14	89.4	31.64	4638	0.000219	853.329	99357.4	922	0.00927963	0.523056	0.983045	401
14	Plateau pika	Bange, Tibet	BG18234	OCH15	89.4	31.64	4638	0.000224	853.329	71680.8	703	0.00980737	0.521173	0.983749	398
15	Plateau pika	Bange, Tibet	AD18260	OCH16	89.4	31.64	4638	0.000224	853.329	76511.3	745	0.00973712	0.521339	0.984812	402
16	Plateau pika	Bange, Tibet	AD18261	OCH17	89.4	31.64	4638	0.000226	853.329	67970.1	690	0.0101515	0.522414	0.984347	398
17	Plateau pika	Bange, Tibet	AD18262	OCH18	89.4	31.64	4638	0.000227	853.329	67469	670	0.00993048	0.522774	0.98289	400
18	Plateau pika	Bange, Tibet	TTH18277	OCH20	92.43	34.2	4553	0.000236	613.346	46234.5	473	0.0102304	0.522828	0.983066	399
19	Plateau pika	Tuotuohe, Tibet	TTH18278	OCH21	92.43	34.2	4553	0.000242	613.346	39434.7	415	0.0105237	0.522598	0.982597	397
20	Plateau pika	Tuotuohe, Tibet	CN16162	OCH210	92	28.07	4652	0.000199	749.857	161953	1404	0.00866918	0.52014	0.981077	395
21	Plateau pika	Tuotuohe, Tibet	CN16163	OCH211	92	28.07	4652	0.000188	749.857	374255	2778	0.00742276	0.519957	0.983502	398
22	Plateau pika	Cuona, Tibet	CN16164	OCH212	92	28.07	4652	0.000183	749.857	413055	2982	0.00721938	0.520624	0.981968	403
23	Plateau pika	Cuona, Tibet	CN16172	OCH213	92	28.07	4652	0.000183	749.857	389648	2861	0.00734252	0.519864	0.982713	401
24	Plateau pika	Cuona, Tibet	CN16173	OCH214	92	28.07	4652	0.000193	749.857	376482	2761	0.00733368	0.519768	0.982127	401
25	Plateau pika	Cuona, Tibet	CN16174	OCH215	92	28.07	4652	0.000185	749.857	424769	3057	0.00719685	0.521045	0.980197	400
26	Plateau pika	Cuona, Tibet	CN16179	OCH216	92	28.07	4652	0.000191	749.857	364915	2725	0.0074675	0.520564	0.981256	400
27	Plateau pika	Cuona, Tibet	CN16180	OCH217	92	28.07	4652	0.000188	749.857	378036	2829	0.00748342	0.520543	0.980797	401
28	Plateau pika	Cuona, Tibet	CN16181	OCH218	92	28.07	4652	0.00019	749.857	374870	2790	0.00744258	0.52005	0.982548	401
29	Plateau pika	Cuona, Tibet	CN16182	OCH219	92	28.07	4652	0.000189	749.857	379501	2796	0.00736757	0.519587	0.983202	398
30	Plateau pika	Cuona, Tibet	TTH18279	OCH22	92.43	34.2	4553	0.000242	613.346	40680.4	422	0.0103735	0.521184	0.983155	398
31	Plateau pika	Cuona, Tibet	PL18144	OCH225	81.4	30.84	4675	0.000202	1620.41	208356	1724	0.00827428	0.522747	0.98384	400
32	Plateau pika	Pulan, Tibet	PL18145	OCH226	81.4	30.84	4675	0.000204	1620.41	214834	1760	0.00819237	0.52373	0.980691	397
33	Plateau pika	Pulan, Tibet	PL18148	OCH227	81.4	30.84	4675	0.000203	1620.41	223354	1828	0.00818431	0.523256	0.980816	400
34	Plateau pika	Pulan, Tibet	PL18149	OCH228	81.4	30.84	4675	0.000197	1620.41	276289	2125	0.00769123	0.522252	0.982454	396
35	Plateau pika	Pulan, Tibet	PL18150	OCH229	81.4	30.84	4675	0.000204	1620.41	227565	1826	0.00802407	0.522607	0.98255	399
36	Plateau pika	Pulan, Tibet	BG18283	OCH23	89.4	31.64	4638	0.000224	853.329	89459.3	814	0.00909911	0.522113	0.983114	397
37	Plateau pika	Kunlun, Qinghai	KL18284	OCH24	94.3	35.74	4130	0.000242	570.457	59017.4	482	0.00816708	0.521446	0.983712	400
38	Plateau pika	Kunlun, Qinghai	KL18285	OCH25	94.3	35.74	4130	0.000256	570.457	26289.9	267	0.010156	0.520553	0.983332	399
39	Plateau pika	Kunlun, Qinghai	XJ201308001	OCH259	88.16	38.01	4242	0.00022	1154.07	101143	966	0.00955086	0.522871	0.980857	400
40	Plateau pika	Ruoqiang, Xinjiang	KL18289	OCH26	94.3	35.74	4130	0.000238	570.457	103195	721	0.00698674	0.521436	0.984376	402
41	Plateau pika	Ruoqiang, Xinjiang	XJ201308002	OCH260	88.16	38.01	4242	0.000221	1154.07	96866.9	945	0.00975565	0.522809	0.981712	398
42	Plateau pika	Ruoqiang, Xinjiang	XJ201308003	OCH261	88.16	38.01	4242	0.000219	1154.07	95124.1	909	0.00955594	0.520924	0.984711	399
43	Plateau pika	Manigange, Sichuan	GZ0108001	OCH27	99.2	31.93	3870	0.000255	75.1856	118497	871	0.00735037	0.520757	0.981613	403
44	Plateau pika	Manigange, Sichuan	GZ0108002	OCH28	99.2	31.93	3870	0.000248	75.1856	118777	856	0.00720676	0.520106	0.984626	403
45	Plateau pika	Manigange, Sichuan	GZ0108003	OCH29	99.2	31.93	3870	0.00024	75.1856	166896	1134	0.00679467	0.521048	0.983259	401
46	Plateau pika	Leiwuqi, Tibet	XZ01002	OCH31	96.57	31.2	4423	0.000217	190.944	219124	1447	0.00660356	0.521704	0.982217	397
47	Plateau pika	Langkazi, Tibet	XZ01007	OCH32	90.33	29.96	4462	0.000196	801.082	311169	2357	0.00757467	0.519509	0.98416	402
48	Plateau pika	Langkazi, Tibet	XZ01008	OCH33	90.33	29.96	4462	0.000184	801.082	407541	2893	0.00709868	0.52124	0.982525	401
49	Plateau pika	Gangga, Tibet	XZ01011	OCH34	88.51	29.16	3952	0.000175	996.709	435619	3210	0.00736882	0.523705	0.978718	397
50	Plateau pika	Naqu, Tibet	XZ01013	OCH35	92.1	31.47	4555	0.000228	599.7	63786.3	670	0.0105038	0.518745	0.987668	399
51	Plateau pika	Naqu, Tibet	XZ01014	OCH36	92.1	31.47	4555	0.000229	599.7	59646.8	620	0.0103945	0.521291	0.983927	399
52	Plateau pika	Naqu, Tibet	XZ01015	OCH37	92.1	31.47	4555	0.000215	599.7	143198	1101	0.00768866	0.522987	0.981302	400
53	Plateau pika	Tanggula, Qinghai	QH01001	OCH38	92.43	34.2	4553	0.00024	613.346	39319.4	418	0.0106309	0.521012	0.983223	400
54	Plateau pika	Tanggula, Qinghai	QH01002	OCH39	92.43	34.2	4553	0.00023	613.346	131305	958	0.00729598	0.522028	0.981765	398
55	Plateau pika	Tanggula, Qinghai	QH01003	OCH40	92.43	34.2	4553	0.00024	613.346	33259.8	381	0.0114553	0.520699	0.985917	397
56	Plateau pika	Yeniugou, Qinghai	QH02007	OCH41	99.54	38.46	3289	0.00024	734.702	50044.2	431	0.00861239	0.521347	0.979234	399
57	Plateau pika	Yeniugou, Qinghai	QH02008	OCH42	99.54	38.46	3289	0.000244	734.702	40045.3	366	0.00913964	0.520503	0.981743	399
58	Plateau pika	Yeniugou, Qinghai	QH02009	OCH43	99.54	38.46	3289	0.000245	734.702	77988.3	597	0.00765499	0.520366	0.982368	399
59	Plateau pika	Cuona, Tibet	CN16161	OCH46	92	28.07	4652	0.00018	749.857	455718	3194	0.00700872	0.520447	0.982449	403
60	Plateau pika	Cuona, Tibet	ZG16021	OCH47	92	28.07	4652	0.000177	749.857	452717	3226	0.00712586	0.518204	0.987692	400
61	Plateau pika	Yuzhufeng, Tibet	QZ0036	OCH49	94.3	35.74	4130	0.000243	570.457	39114.5	353	0.00902479	0.523612	0.979953	401
62	Plateau pika	Yuzhufeng, Tibet	QZ0088	OCH50	94.3	35.74	4130	0.000246	570.457	52757.5	409	0.00775246	0.521248	0.983357	399
63	Plateau pika	Yuzhufeng, Tibet	QZ0076	OCH51	94.3	35.74	4130	0.000247	570.457	39853.6	361	0.00905815	0.522567	0.981345	401
64	Plateau pika	Yuzhufeng, Tibet	QZ0129	OCH52	94.3	35.74	4130	0.000241	570.457	64877	501	0.0077223	0.522073	0.981605	398
65	Plateau pika	Yuzhufeng, Tibet	QZ0145	OCH53	94.3	35.74	4130	0.000241	570.457	60708.3	491	0.00808786	0.520882	0.984655	400
66	Plateau pika	Yuzhufeng, Tibet	QZ0125	OCH54	94.3	35.74	4130	0.000251	570.457	26277.2	277	0.0105415	0.521977	0.981579	399
67	WR-snowfinch	Nanmulin, Tibet	IOZ-314	BY01	89	29.36	3821	0.0139	997.237	702.157	38	0.054119	0.499421	0.996603	665
68	WR-snowfinch	Qilian, Qinghai	IOZ-666	BY02	99.55	38.45	3332	0.00238	725.617	1464.91	62	0.0423234	0.496715	0.962898	649
69	WR-snowfinch	Nanmulin, Tibet	IOZ-284	BY03	89	29.36	3821	0.0023	997.237	1703.06	67	0.039341	0.500631	0.970856	641
70	WR-snowfinch	Huashixia, Qinghai	IOZ-874	BY04	98.52	35.06	4319	0.0024	350.106	843.795	44	0.0521454	0.494987	0.947206	601
71	WR-snowfinch	Selincuo, Tibet	IOZ-23115	BY05	88.53	31.73	4564	0.00232	988.75	853.403	48	0.0562454	0.499562	0.970236	635
72	WR-snowfinch	Tuotuohe, Qinghai	IOZ-362	BY06	91.3	34.12	5015	0.00232	757.03	929.228	47	0.0505796	0.496719	0.961483	662
73	WR-snowfinch	Qilian, Qinghai	IOZ-707	BY07	99.55	38.45	3332	0.00237	725.617	1285.77	57	0.0443316	0.497808	0.962671	653
74	WR-snowfinch	Mangkang, Tibet	IOZ-14615	BY08	98.41	29.17	5454	0.00232	310.385	995.15	50	0.0502437	0.500084	0.971771	654
75	WR-snowfinch	Tianjun, Qinghai	IOZ-372	BY09	99	37.18	3740	0.00235	582.778	1002.82	44	0.0438761	0.497825	0.965971	599
76	WR-snowfinch	Erdaoban. Qinghai	IOZ-887	BY10	101.53	34.87	3599	0.00232	403.74	1630.59	64	0.0392496	0.499703	0.968706	634
77	WR-snowfinch	Leimuqi, Tibet	IOZ-247	BY11	96.3	31.12	4506	0.00237	269.412	988.642	46	0.0465285	0.49922	0.965924	622
78	WR-snowfinch	Qilian, Qinghai	IOZ-686	BYSL43	99.55	38.45	3332	0.00233	725.617	1399.38	59	0.0421614	0.498523	0.964955	596
79	WR-snowfinch	Qilian, Qinghai	IOZ-688	BYSL45	99.55	38.45	3332	0.00239	725.617	681.564	38	0.0557541	0.501337	0.975487	643
80	WR-snowfinch	Qilian, Qinghai	IOZ-689	BYSL46	99.55	38.45	3332	0.00234	725.617	1096.23	55	0.0501719	0.499634	0.961664	644
81	WR-snowfinch	Qilian, Qinghai	IOZ-708	BYZY65	99.55	38.45	3332	0.00233	725.617	1130.26	55	0.0486613	0.499924	0.967013	605
82	WR-snowfinch	Tianjun, Qinghai	IOZ-4529	QH146	99	37.18	3740	0.00233	582.778	960.043	55	0.0572891	0.500109	0.966858	589
83	WR-snowfinch	Manigange, Sichuan	IOZ-228	QZ01028	99.12	31.54	4285	0.00245	44.9923	565.498	22	0.0389038	0.499861	0.965312	646
84	WR-snowfinch	Manigange, Sichuan	IOZ-229	QZ01029	99.12	31.54	4285	0.00239	44.9923	1128.04	44	0.0390059	0.500929	0.975801	645
85	WR-snowfinch	Manigange, Sichuan	IOZ-230	QZ01030	99.12	31.54	4285	0.00239	44.9923	757.148	35	0.0462261	0.500945	0.970834	597
86	WR-snowfinch	Manigange, Sichuan	IOZ-231	QZ01031	99.12	31.54	4285	0.00248	44.9923	890.177	45	0.0505517	0.500106	0.967022	610
87	WR-snowfinch	Manigange, Sichuan	IOZ-232	QZ01032	99.12	31.54	4285	0.00246	44.9923	799.704	44	0.0550204	0.499954	0.976259	655
88	WR-snowfinch	Manigange, Sichuan	IOZ-234	QZ01034	99.12	31.54	4285	0.00242	44.9923	959.002	44	0.045881	0.496964	0.959476	579
89	WR-snowfinch	Manigange, Sichuan	IOZ-235	QZ01035	99.12	31.54	4285	0.00235	44.9923	1379.13	62	0.044956	0.501693	0.976494	625
90	WR-snowfinch	Leimuqi, Tibet	IOZ-248	QZ01048	96.3	31.12	4506	0.00216	269.412	1249.05	55	0.0440335	0.501175	0.966429	600
91	WR-snowfinch	Leimuqi, Tibet	IOZ-249	QZ01049	96.3	31.12	4506	0.00221	269.412	1454.42	61	0.0419411	0.502231	0.973986	642
92	WR-snowfinch	Leimuqi, Tibet	IOZ-251	QZ01051	96.3	31.12	4506	0.00239	269.412	1234.77	52	0.0421131	0.500815	0.975329	610
93	WR-snowfinch	Mangkang, Tibet	IOZ-267	QZ01067	98.41	29.17	5454	0.00233	310.385	865.085	46	0.053174	0.501335	0.978913	647
94	WR-snowfinch	Mangkang, Tibet	IOZ-268	QZ01068	98.41	29.17	5454	0.00234	310.385	1435.19	65	0.04529	0.500952	0.981021	643
95	WR-snowfinch	Nanmulin, Tibet	IOZ-283	QZ01083	89	29.36	3821	0.00237	997.237	1100.96	57	0.0517731	0.503011	0.980104	657
96	WR-snowfinch	Nanmulin, Tibet	IOZ-292	QZ01092	89	29.36	3821	0.00235	997.237	987.898	41	0.0415023	0.501237	0.976284	646
97	WR-snowfinch	Nanmulin, Tibet	IOZ-334	QZ01134	89	29.36	3821	0.00234	997.237	1254.11	67	0.0534246	0.501166	0.978791	666
98	WR-snowfinch	Tanggula, Tibet	IOZ-338	QZ01138	91.54	32.48	4947	0.0024	703.613	995.671	55	0.0552391	0.499958	0.969433	598
99	WR-snowfinch	Tanggula, Tibet	IOZ-339	QZ01139	91.54	32.48	4947	0.00234	703.613	782.3	37	0.0472964	0.500229	0.967283	609
100	WR-snowfinch	Tanggula, Tibet	IOZ-341	QZ01141	91.54	32.48	4947	0.00232	703.613	1125.31	63	0.0559845	0.501255	0.973178	601
101	WR-snowfinch	Tanggula, Tibet	IOZ-350	QZ01150	91.54	32.48	4947	0.00239	703.613	1559.15	69	0.0442549	0.499322	0.973577	657
102	WR-snowfinch	Huashixia, Qinghai	IOZ-57	Tacz1	98.52	35.06	4319	0.00241	350.106	1141.47	46	0.040299	0.499269	0.96699	596
103	WR-snowfinch	Huashixia, Qinghai	IOZ-58	Tacz8	98.52	35.06	4319	0.00232	350.106	893.816	50	0.0559399	0.500807	0.975002	650
104	WR-snowfinch	Huashixia, Qinghai	IOZ-119	TAXI1	98.52	35.06	4319	0.00231	350.106	615.399	32	0.0519988	0.502113	0.979396	655
105	WR-snowfinch	Huashixia, Qinghai	IOZ-129	TAXI10	98.52	35.06	4319	0.00234	350.106	652.818	34	0.0520819	0.498532	0.964028	604
106	WR-snowfinch	Huashixia, Qinghai	IOZ-131	TAXI11	98.52	35.06	4319	0.0024	350.106	1829.85	65	0.0355221	0.497794	0.96372	663
107	WR-snowfinch	Maduo, Qinghai	IOZ-146	TAXI15	98.11	34.54	4273	0.00232	300.869	1287.99	54	0.0419257	0.502082	0.980288	647
108	WR-snowfinch	Maduo, Qinghai	IOZ-139	TAXI17	98.11	34.54	4273	0.00233	300.869	822.057	43	0.0523078	0.49958	0.971122	606
109	WR-snowfinch	Maduo, Qinghai	IOZ-148	TAXI18	98.11	34.54	4273	0.00233	300.869	1020.32	52	0.0509644	0.498644	0.965979	601
110	WR-snowfinch	Maduo, Qinghai	IOZ-141	TAXI19	98.11	34.54	4273	0.00239	300.869	922.882	46	0.0498439	0.499726	0.977096	645
111	WR-snowfinch	Huashixia, Qinghai	IOZ-122	TAXI3	98.52	35.06	4319	0.00234	350.106	925.038	49	0.0529708	0.499293	0.96524	605
112	WR-snowfinch	Erdaoban. Qinghai	IOZ-889	WABY15	101.53	34.87	3599	0.00234	403.74	931.644	44	0.0472283	0.502374	0.975814	616
113	WR-snowfinch	Erdaoban. Qinghai	IOZ-890	WABY16	101.53	34.87	3599	0.0024	403.74	1288.89	50	0.0387931	0.497175	0.962443	600
114	WR-snowfinch	Erdaoban. Qinghai	IOZ-891	WABY17	101.53	34.87	3599	0.00241	403.74	1529.13	68	0.0444698	0.50054	0.965851	661
115	WR-snowfinch	Erdaoban. Qinghai	IOZ-892	WABY18	101.53	34.87	3599	0.0024	403.74	1424.41	66	0.0463348	0.498821	0.965395	653
116	WR-snowfinch	Xinghai, Qinghai	IOZ-920	WABY21	99.26	35.26	4542	0.00234	370.664	834.099	45	0.0539504	0.500154	0.965386	610
117	WR-snowfinch	Xinghai, Qinghai	IOZ-921	WABY22	99.26	35.26	4542	0.00236	370.664	1080.8	44	0.0407105	0.501228	0.974651	644
118	WR-snowfinch	Xinghai, Qinghai	IOZ-922	WABY23	99.26	35.26	4542	0.0024	370.664	870.244	48	0.0551569	0.500665	0.976842	650
119	WR-snowfinch	Xinghai, Qinghai	IOZ-923	WABY24	99.26	35.26	4542	0.00235	370.664	1129.84	57	0.0504495	0.503727	0.981788	615
120	WR-snowfinch	Xinghai, Qinghai	IOZ-873	WABY7	99.26	35.26	4542	0.00239	370.664	911.45	40	0.0438861	0.499314	0.969408	602
121	WR-snowfinch	Xinghai, Qinghai	IOZ-875	WABY9	99.26	35.26	4542	0.00233	370.664	773.752	40	0.0516962	0.501919	0.975404	601
122	RN-snowfinch	Naqu, Tibet	IOZ-506	LQ20110	92	31.24	4852	0.00199	631.17	1123.97	22	0.0195735	0.513185	1.05207	471
123	RN-snowfinch	Tianjun, Qinghai	IOZ-462	M.r	99	37.18	3740	0.00199	593.402	569.647	17	0.029843	0.511135	1.01935	482
124	RN-snowfinch	Tianjun, Qinghai	IOZ-463	M.r2	99	37.18	3740	0.002	593.402	1716.38	19	0.0110698	0.510595	1.00424	482
125	RN-snowfinch	Tianjun, Qinghai	IOZ-464	M.r3	99	37.18	3740	0.002	593.402	261.498	9	0.0344171	0.51091	1.01818	469
126	RN-snowfinch	Tianjun, Qinghai	IOZ-465	M.r4	99	37.18	3740	0.00191	593.402	1046.33	23	0.0219816	0.510796	1.01428	461
127	RN-snowfinch	Tianjun, Qinghai	IOZ-4462	QH079	99	37.18	3740	0.00191	593.402	916.198	19	0.0207379	0.512098	1.01791	477
128	RN-snowfinch	Tianjun, Qinghai	IOZ-4464	QH081	99	37.18	3740	0.00194	593.402	2002.89	22	0.0109841	0.512147	1.0191	474
129	RN-snowfinch	Tianjun, Qinghai	IOZ-4466	QH083	99	37.18	3740	0.00203	593.402	660.76	14	0.0211877	0.513902	1.02464	476
130	RN-snowfinch	Tianjun, Qinghai	IOZ-4469	QH086	99	37.18	3740	0.00201	593.402	1048.64	21	0.0200259	0.515826	1.03632	453
131	RN-snowfinch	Heimahe, Qinghai	IOZ-4500	QH117	99.36	36.45	3141	0.00191	515.959	488.974	13	0.0265863	0.507262	1.00082	480
132	RN-snowfinch	Heimahe, Qinghai	IOZ-4532	QH149	99.36	36.45	3141	0.00191	515.959	305.483	10	0.032735	0.513629	1.02859	467
133	RN-snowfinch	Heimahe, Qinghai	IOZ-4537	QH154	99.36	36.45	3141	0.00203	515.959	854.212	21	0.0245841	0.513173	1.02332	455
134	RN-snowfinch	Heimahe, Qinghai	IOZ-4540	QH157	99.36	36.45	3141	0.00191	515.959	910.904	16	0.017565	0.50987	1.0072	475
135	RN-snowfinch	Heimahe, Qinghai	IOZ-4543	QH160	99.36	36.45	3141	0.00203	515.959	528.701	21	0.03972	0.512523	1.02319	456
136	RN-snowfinch	Changdu, Tibet	IOZ-241	QZ01041	97.06	31.06	4622	0.00202	170.909	444.075	9	0.0202668	0.513265	1.02004	478
137	RN-snowfinch	Changdu, Tibet	IOZ-242	QZ01042	97.06	31.06	4622	0.00201	170.909	1279.77	29	0.0226603	0.512644	1.02049	475
138	RN-snowfinch	Changdu, Tibet	IOZ-243	QZ01043	97.06	31.06	4622	0.00191	170.909	946.638	24	0.0253529	0.513781	1.02702	469
139	RN-snowfinch	Changdu, Tibet	IOZ-260	QZ01060	97.06	31.06	4622	0.0019	170.909	1613.54	17	0.0105358	0.511766	1.01571	470
140	RN-snowfinch	Changdu, Tibet	IOZ-264	QZ01064	97.06	31.06	4622	0.00182	170.909	594.117	18	0.0302971	0.511294	1.00877	456
141	RN-snowfinch	Langkazi, Tibet	IOZ-277	QZ01077	90.22	29.11	4437	0.00205	860.357	444.56	13	0.0292424	0.513067	1.02526	486
142	RN-snowfinch	Langkazi, Tibet	IOZ-278	QZ01078	90.22	29.11	4437	0.00191	860.357	846.053	14	0.0165474	0.512968	1.02327	471
143	RN-snowfinch	Langkazi, Tibet	IOZ-279	QZ01079	90.22	29.11	4437	0.00198	860.357	624.359	15	0.0240246	0.512905	1.02522	486
144	RN-snowfinch	Dingri, Tibet	IOZ-287	QZ01087	87.66	29.09	3996	0.00198	1094.34	626.312	12	0.0191598	0.515319	1.03152	474
145	RN-snowfinch	Dingri, Tibet	IOZ-289	QZ01089	87.66	29.09	3996	0.00177	1094.34	4455.06	21	0.00471374	0.515189	1.02434	467
146	RN-snowfinch	Dingri, Tibet	IOZ-290	QZ01090	87.66	29.09	3996	0.00185	1094.34	1259.62	20	0.0158778	0.516037	1.03268	476
147	RN-snowfinch	Nanmulin, Tibet	IOZ-326	QZ01126	89	29.36	3821	0.0019	961.396	486.152	16	0.0329115	0.510076	1.00936	463
148	RN-snowfinch	Nanmulin, Tibet	IOZ-327	QZ01127	89	29.36	3821	0.00191	961.396	802.128	10	0.0124668	0.513749	1.02738	479
149	RN-snowfinch	Nanmulin, Tibet	IOZ-328	QZ01128	89	29.36	3821	0.0019	961.396	582.243	14	0.0240449	0.512848	1.02103	473
150	RN-snowfinch	Nanmulin, Tibet	IOZ-329	QZ01129	89	29.36	3821	0.00191	961.396	668.117	18	0.0269414	0.51376	1.02001	470
151	RN-snowfinch	Nanmulin, Tibet	IOZ-330	QZ01130	89	29.36	3821	0.00192	961.396	374.316	16	0.0427446	0.511061	1.01584	479
152	RN-snowfinch	Tanggula, Tibet	IOZ-351	QZ01151	91.54	32.48	4947	0.00192	670.588	694.821	19	0.0273452	0.512587	1.02399	469
153	RN-snowfinch	Tianjun, Qinghai	IOZ-377	QZ01177	99	37.18	3740	0.00193	593.402	610.295	21	0.0344096	0.518666	1.04386	466
154	RN-snowfinch	Heimahe, Qinghai	IOZ-47	ruf10	99.36	36.45	3141	0.00201	515.959	440.112	12	0.0272658	0.509801	1.01687	466
155	RN-snowfinch	Heimahe, Qinghai	IOZ-46	ruf11	99.36	36.45	3141	0.00192	515.959	744.495	20	0.0268638	0.511151	1.01881	461
156	RN-snowfinch	Heimahe, Qinghai	IOZ-41	ruf12	99.36	36.45	3141	0.00199	515.959	1071.5	14	0.0130658	0.513384	1.02296	481
157	RN-snowfinch	Heimahe, Qinghai	IOZ-31	ruf6	99.36	36.45	3141	0.002	515.959	644.041	17	0.0263958	0.509828	1.0118	484
158	RN-snowfinch	Heimahe, Qinghai	IOZ-39	ruf7	99.36	36.45	3141	0.00202	515.959	1064.38	17	0.0159718	0.514975	1.02535	466
159	RN-snowfinch	Heimahe, Qinghai	IOZ-33	ruf8	99.36	36.45	3141	0.00192	515.959	640.685	12	0.01873	0.50832	1.00389	474
160	RN-snowfinch	Heimahe, Qinghai	IOZ-24	ruf9	99.36	36.45	3141	0.00191	515.959	803.767	21	0.026127	0.512279	1.01819	461
161	RN-snowfinch	Erdaoban, Qinghai	IOZ-894	WAZJ13	101.53	34.87	3599	0.00199	432.083	1285.33	20	0.0155603	0.510754	1.01886	480
162	RN-snowfinch	Erdaoban, Qinghai	IOZ-896	WAZJ15	101.53	34.87	3599	0.00197	432.083	1094.92	18	0.0164396	0.512985	1.02258	471
163	RN-snowfinch	Erdaoban, Qinghai	IOZ-897	WAZJ16	101.53	34.87	3599	0.00201	432.083	841.546	18	0.0213892	0.510793	1.01313	468
164	RN-snowfinch	Erdaoban, Qinghai	IOZ-898	WAZJ17	101.53	34.87	3599	0.002	432.083	824.569	15	0.0181913	0.517415	1.04167	477
165	RN-snowfinch	Maduo, Qinghai	IOZ-858	WAZJ2	98.51	35.06	4319	0.002	357.21	424.212	13	0.0306451	0.512123	1.01496	472
166	RN-snowfinch	Xinghai, Qinghai	IOZ-907	WAZJ20	99.66	35.21	3502	0.00191	386.226	1529.94	26	0.0169941	0.512727	1.02813	470
167	RN-snowfinch	Xinghai, Qinghai	IOZ-908	WAZJ21	99.66	35.21	3502	0.00191	386.226	958.855	16	0.0166866	0.511479	1.01616	453
168	RN-snowfinch	Xinghai, Qinghai	IOZ-910	WAZJ23	99.66	35.21	3502	0.002	386.226	1317.57	19	0.0144205	0.512466	1.01995	464
169	RN-snowfinch	Xinghai, Qinghai	IOZ-911	WAZJ24	99.66	35.21	3502	0.002	386.226	329.603	15	0.0455093	0.509818	1.0167	477
170	RN-snowfinch	Langkazi, Tibet	IOZ-un1	zj_un1	90.22	29.11	4437	0.00199	860.357	611.826	15	0.0245168	0.511315	1.01999	483
171	RN-snowfinch	Erdaoban, Qinghai	IOZ-un2	zj_un2	101.53	34.87	3599	0.00208	432.083	939.188	14	0.0149065	0.514174	1.0267	472
172	RN-snowfinch	Selincuo, Tibet	IOZ-23114	ZJ01	88.7	30.93	4661	0.00192	947.726	567.618	12	0.021141	0.50837	1.00577	468
173	RN-snowfinch	Xinghai, Qinghai	IOZ-857	ZJ02	99.66	35.21	3502	0.00192	386.226	2192.77	28	0.0127692	0.508535	1.00617	460
174	RN-snowfinch	Tanggula, Tibet	IOZ-344	ZJ03	91.54	32.48	4947	0.00191	670.588	547.839	13	0.0237296	0.507935	1.00121	460
175	RN-snowfinch	Erdaoban, Qinghai	IOZ-893	ZJ04	101.53	34.87	3599	0.00208	432.083	900.827	14	0.0155413	0.512354	1.02159	469
176	RN-snowfinch	Erdaoban, Qinghai	IOZ-16454	ZJ05	101.53	34.87	3599	0.002	432.083	1257.82	21	0.0166955	0.51174	1.02208	465
177	RN-snowfinch	Changdu, Tibet	IOZ-240	ZJ06	97.06	31.06	4622	0.00199	170.909	390.51	10	0.0256075	0.508109	1.00645	466
178	RN-snowfinch	Selincuo, Tibet	IOZ-23107	ZJ07	88.7	30.93	4661	0.00201	947.726	760.449	20	0.0263003	0.504326	0.994582	450
179	RN-snowfinch	Dingri, Tibet	IOZ-307	ZJ08	87.66	29.09	3996	0.00195	1094.34	662.54	14	0.0211308	0.508541	1.00952	462
180	RN-snowfinch	Qilian, Qinghai	IOZ-690	ZJ09	99.03	38.8	3682	0.00202	773.078	349.739	13	0.0371706	0.509034	1.00947	452
181	RN-snowfinch	Xinghai, Qinghai	IOZ-21934	ZJ10	99.66	35.21	3502	0.00201	386.226	830.914	19	0.0228664	0.510915	1.01148	462
182	RN-snowfinch	Naqu, Tibet	IOZ-18806	ZJ11	92	31.24	4852	0.00191	631.17	944.265	15	0.0158854	0.506613	0.99756	460
183	RN-snowfinch	Maduo, Qinghai	IOZ-14	zj2012	98.51	35.06	4319	0.00192	357.21	342.291	8	0.0233719	0.512566	1.02044	466
184	RN-snowfinch	Maduo, Qinghai	IOZ-23	zj2021	98.51	35.06	4319	0.00253	357.21	60.199	2	0.0332231	0.505731	1.00598	478
185	RN-snowfinch	Qilian, Qinghai	IOZ-691	ZJSL48	99.03	38.8	3682	0.0019	773.078	782.779	14	0.017885	0.511926	1.0177	471
186	RN-snowfinch	Qilian, Qinghai	IOZ-692	ZJSL49	99.03	38.8	3682	0.00205	773.078	853.888	22	0.0257645	0.511066	1.01778	465
187	RN-snowfinch	Qilian, Qinghai	IOZ-693	ZJSL50	99.03	38.8	3682	0.00192	773.078	454.54	16	0.0352004	0.512093	1.0254	460
188	RN-snowfinch	Qilian, Qinghai	IOZ-695	ZJSL52	99.03	38.8	3682	0.00194	773.078	491.268	14	0.0284977	0.511169	1.01877	473
189	RN-snowfinch	Qilian, Qinghai	IOZ-696	ZJSL53	99.03	38.8	3682	0.00204	773.078	567.555	19	0.0334769	0.513158	1.02636	472
