# Supplementary material for: Shared historical refugia and genetic diversity hotspots of co-distributed species on the Qinghai Tibet plateau
Source: iScience. 2025 Dec 2;29(1):114318. doi: 10.1016/j.isci.2025.114318 (PMC12834105; doi:10.1016/j.isci.2025.114318)
Supplement: Table S4. The refuge centers for the three species during the LGM period [file mmc5.xlsx]

## Sheet: Table S4
Table S4. The refuge centers for the three species during the LGM period.
Species	Long	Lat
Plateau pika	98.4057	31.9034
WR-snowfinch	98.9758	31.9266
RN-snowfinch	98.6106	31.8405
